# Supplementary material for: Intracellular Localization of Blattella germanica Densovirus (BgDV1) Capsid Proteins
Source: Viruses. 2018 Jul 14;10(7):370. doi: 10.3390/v10070370 (PMC6071259; doi:10.3390/v10070370)
Supplement: Supplementary file 1 [file viruses-10-00370-s001.zip]

Archive with 1 entries (1 files):
- viruses-314537-supplementary.pdf
